# Supplementary material for: Possible Peierls Distortion Through Re2 Dimer Formation in the LaNiO2‐Type Nitrides LnReN2 (Ln = Pr, Nd)
Source: Angew Chem Int Ed Engl. 2025 Dec 31;65(5):e19710. doi: 10.1002/anie.202519710 (PMC12851013; doi:10.1002/anie.202519710)
Supplement: Supplementary file 2 — Supporting Information [file ANIE-65-e19710-s001.zip]

Archive with 3 entries (3 files):
- CheckCIF_NdReN2_PND_1.cif
- CheckCIF_NdReN2_PND_25.cif
- NdReN2_1_5K_Neutron_Ibmma.mcif
