# Supplementary material for: Possible Peierls Distortion Through Re2 Dimer Formation in the LaNiO2‐Type Nitrides LnReN2 (Ln = Pr, Nd)
Source: Angew Chem Int Ed Engl. 2025 Dec 31;65(5):e19710. doi: 10.1002/anie.202519710 (PMC12851013; doi:10.1002/anie.202519710)
Supplement: Supplementary file 2 — Supporting Information [file ANIE-65-e19710-s001.zip › CheckCIF_NdReN2_PND_25.cif]

  
#=============================================================================
data_global
#==============================================================================

loop_
  _audit_conform_dict_name
  _audit_conform_dict_version
  _audit_conform_dict_location
     cif_core.dic .  ftp://ftp.iucr.org/pub/cif_core.dic
     cif_pd.dic . ftp://ftp.iucr.org/pub/cif_pd.dic
     
# 1. SUBMISSION DETAILS


_publ_contact_author_name     'Simon David Kloss'
_publ_contact_author_address        
;
Department Chemistry
LMU Munich
Butenandtstr. 5-13
;
 
_publ_contact_author_email      simon.kloss@cup.lmu.de  

_publ_section_title
;
Possible Peierls distortion through Re2 dimer formation in the LaNiO2-type 
nitrides LnReN2 (Ln = Pr, Nd)
;


#===============================================================================

data_NdReN2

#===============================================================================
# 2. OVERALL REFINEMENT & COMPUTING DETAILS

_refine_special_details
; Refinement of neutron data
;
_pd_proc_ls_special_details
; ?
;

# The following items are used to identify the programs used.
_computing_molecular_graphics     ?
_computing_publication_material   ?

_refine_ls_weighting_scheme       ?
_refine_ls_weighting_details      ?
_refine_ls_hydrogen_treatment     ?
_refine_ls_extinction_method      ?
_refine_ls_extinction_coef        ?
_refine_ls_number_constraints     1

_refine_ls_restrained_S_all       ?
_refine_ls_restrained_S_obs       ?
_refine_ls_shift/su_max                0.00
_refine_ls_shift/su_mean               0.00
_computing_structure_refinement        Topas
_refine_ls_number_parameters           10
_refine_ls_goodness_of_fit_all         4.63
_refine_ls_number_restraints           0
_diffrn_ambient_temperature				25

# Overall powder R-factors

_pd_proc_ls_prof_R_factor              0.010
_pd_proc_ls_prof_wR_factor             0.046
_refine_ls_matrix_type                 full

# pointers to the data blocks containing information on the phases
loop_   
  _pd_phase_block_id
      NdReN2
      

      
 #=============================================================================     
  
   _pd_block_id    NdReN2
   
   # pointers to the data blocks containing powder diffraction data for phase 1
loop_   
  _pd_block_diffractogram_id
    XRD
       
# 5. CHEMICAL DATA

_chemical_name_systematic
;
;
_chemical_name_common                             'Neodymium rhenium nitride'
_chemical_melting_point                           ?
_chemical_formula_moiety
'N2 Nd Re'
# Ex: 'C12 H16 N2 O6, H2 O' and '(Cd 2+)3, (C6 N6 Cr 3-)2, 2(H2 O)'
_chemical_formula_structural                      ?
_chemical_formula_sum
'N2 Nd Re'
_chemical_formula_iupac                           ?
_chemical_formula_weight                             358.47
_chemical_compound_source                        'see text'

loop_
_atom_type_symbol
_atom_type_description
_atom_type_scat_dispersion_real
_atom_type_scat_dispersion_imag
_atom_type_scat_source
 N   N    0.0061    0.0033
' International Tables Vol C Tables 4.2.6.8 and 6.1.1.4'
Nd  Nd   -0.1943    3.0179
' International Tables Vol C Tables 4.2.6.8 and 6.1.1.4'
Re  Re   -1.0185    7.2310
' International Tables Vol C Tables 4.2.6.8 and 6.1.1.4'

#===============================================================================

# 6. POWDER SPECIMEN AND CRYSTAL DATA


_symmetry_cell_setting                            orthorhombic
_symmetry_space_group_name_Hall                   '-C 2 2'
_symmetry_space_group_name_H-M                    'C m m m'
_symmetry_Int_Tables_number                              65

loop_
_space_group_symop_id
_space_group_symop_operation_xyz
   1 x,y,z
   2 -x,-y,z
   3 x,-y,-z
   4 -x,y,-z
   5 -x,-y,-z
   6 x,y,-z
   7 -x,y,z
   8 x,-y,z
   9 1/2+x,1/2+y,z
  10 1/2-x,1/2-y,z
  11 1/2+x,1/2-y,-z
  12 1/2-x,1/2+y,-z
  13 1/2-x,1/2-y,-z
  14 1/2+x,1/2+y,-z
  15 1/2-x,1/2+y,z
  16 1/2+x,1/2-y,z

_cell_length_a                                       6.77711(9)
_cell_length_b                                       7.9095(10)
_cell_length_c                                        3.9551(5)
_cell_angle_alpha                                            90
_cell_angle_beta                                             90
_cell_angle_gamma                                            90
_cell_volume                                            212.01(4)
_cell_formula_units_Z                                 4
_cell_measurement_temperature     							25        
_exptl_crystal_density_diffrn                        11.231
_exptl_crystal_density_method                    'Not Measured'
_exptl_crystal_F_000                                    596

_cell_special_details
; ?
;


# The next five fields are character fields that describe the specimen.

_pd_spec_mounting                         # This field should be
                                          # used to give details of the 
                                          # container.
; ?
;
_pd_spec_mount_mode               ?       # options are 'reflection' 
                                          # or 'transmission'
    
_pd_spec_shape                    cylinder       # options are 'cylinder' 
                                          # 'flat_sheet' or 'irregular'

_pd_char_particle_morphology      ?
_pd_char_colour                   ?       # use ICDD colour descriptions


# The following three fields describe the preparation of the specimen.   
# The cooling rate is in K/min.  The pressure at which the sample was  
# prepared is in kPa.  The temperature of preparation is in K.
               
_pd_prep_cool_rate                ?        
_pd_prep_pressure                 ?        
_pd_prep_temperature              ?        

# The next four fields are normally only needed for transmission experiments.
_exptl_absorpt_coefficient_mu     ?
_exptl_absorpt_correction_type    ?       # include if applicable
_exptl_absorpt_process_details    ?       # include if applicable
_exptl_absorpt_correction_T_min   ?       # include if applicable
_exptl_absorpt_correction_T_max   ?       # include if applicable

#==============================================================================

#==============================================================================


# 9. ATOMIC COORDINATES AND DISPLACEMENT PARAMETERS

loop_
_atom_site_label
_atom_site_type_symbol
_atom_site_thermal_displace_type
_atom_site_fract_x
_atom_site_fract_y
_atom_site_fract_z
_atom_site_occupancy
_atom_site_U_iso_or_equiv
_atom_site_calc_flag
_atom_site_refinement_flags
_atom_site_disorder_assembly
_atom_site_disorder_group
Re1 Re Uiso 0.2338(4) 0.00000 0.50000 1.000 0.0025(4) . . . .
Nd1 Nd Uiso 0.00000 0.2612(4) 0.00000 1.000 0.0028(5) . . . .
N1 N Uiso 0.25000 0.25000 0.50000 1.000 0.0080(4) . . . .
N2 N Uiso 0.2282(7) 0.00000 0.00000 1.000 0.0080(4) . . . .


#==============================================================================
# 10. MOLECULAR GEOMETRY

_geom_special_details
;
 Bond distances, angles etc. have been calculated using the
 rounded fractional coordinates. All su's are estimated
 from the variances of the (full) variance-covariance matrix.
 The cell esds are taken into account in the estimation of
 distances, angles and torsion angles
;

loop_
_geom_bond_atom_site_label_1
_geom_bond_atom_site_label_2
_geom_bond_distance
_geom_bond_site_symmetry_1
_geom_bond_site_symmetry_2
_geom_bond_publ_flag
 Re1     Nd1        3.270(2)                     .       .                   yes
 Re1     N1        1.9804(3)                     .       .                   yes
 Re1     N2        1.9779(3)                     .       .                   yes
 Re1     Nd1        3.270(2)                     .     1_556                 yes
 Re1     N2        1.9779(3)                     .     1_556                 yes
 Re1     Re1        3.169(4)                     .     2_555                 yes
 Re1     Nd1        3.270(2)                     .     2_555                 yes
 Re1     Nd1        3.270(2)                     .     2_556                 yes
 Re1     N1        1.9804(3)                     .     3_556                 yes
 Re1     Nd1        3.276(2)                     .     9_545                 yes
 Re1     Nd1        3.276(2)                     .     9_546                 yes
 Re1     Nd1        3.276(2)                     .    10_555                 yes
 Nd1     N1        2.6056(3)                     .       .                   yes
 Nd1     N2         2.581(4)                     .       .                   yes
 Nd1     N1        2.6056(3)                     .     1_554                 yes
 Nd1     N2         2.581(4)                     .     2_555                 yes
 Nd1     N1        2.6056(3)                     .     4_555                 yes
 Nd1     N1        2.6056(3)                     .     4_556                 yes
 Nd1     N2         2.638(4)                     .     9_455                 yes
 Nd1     Nd1       3.3932(5)                     .    10_455                 yes
 Nd1     Nd1       3.3932(5)                     .    10_555                 yes
 Nd1     N2         2.638(4)                     .    10_555                 yes

loop_
_geom_angle_atom_site_label_1
_geom_angle_atom_site_label_2
_geom_angle_atom_site_label_3
_geom_angle
_geom_angle_site_symmetry_1
_geom_angle_site_symmetry_2
_geom_angle_site_symmetry_3
_geom_angle_publ_flag
 Nd1     Re1     N1         52.84(5)             .       .       .           yes
 Nd1     Re1     N2         52.12(9)             .       .       .           yes
 Nd1     Re1     Nd1        74.44(5)             .       .     1_556         yes
 Nd1     Re1     N2       126.54(11)             .       .     1_556         yes
 Re1     Re1     Nd1        61.01(5)           2_555     .       .           yes
 Nd1     Re1     Nd1        78.38(7)             .       .     2_555         yes
 Nd1     Re1     Nd1       122.02(9)             .       .     2_556         yes
 Nd1     Re1     N1        131.13(8)             .       .     3_556         yes
 Nd1     Re1     Nd1       105.43(4)             .       .     9_545         yes
 Nd1     Re1     Nd1       175.06(9)             .       .     9_546         yes
 Nd1     Re1     Nd1        62.45(3)             .       .    10_555         yes
 N1      Re1     N2         90.06(1)             .       .       .           yes
 Nd1     Re1     N1         52.84(5)           1_556     .       .           yes
 N1      Re1     N2         90.06(1)             .       .     1_556         yes
 Re1     Re1     N1         93.18(8)           2_555     .       .           yes
 Nd1     Re1     N1        131.13(8)           2_555     .       .           yes
 Nd1     Re1     N1        131.13(8)           2_556     .       .           yes
 N1      Re1     N1       173.64(16)             .       .     3_556         yes
 Nd1     Re1     N1        123.03(9)           9_545     .       .           yes
 Nd1     Re1     N1        123.03(9)           9_546     .       .           yes
 Nd1     Re1     N1         52.69(6)          10_555     .       .           yes
 Nd1     Re1     N2       126.54(11)           1_556     .       .           yes
 N2      Re1     N2         177.8(2)             .       .     1_556         yes
 Re1     Re1     N2        88.90(16)           2_555     .       .           yes
 Nd1     Re1     N2         52.12(9)           2_555     .       .           yes
 Nd1     Re1     N2       126.54(11)           2_556     .       .           yes
 N1      Re1     N2         90.06(1)           3_556     .       .           yes
 Nd1     Re1     N2        53.63(10)           9_545     .       .           yes
 Nd1     Re1     N2       127.89(12)           9_546     .       .           yes
 Nd1     Re1     N2        53.63(10)          10_555     .       .           yes
 Nd1     Re1     N2         52.12(9)           1_556     .     1_556         yes
 Re1     Re1     Nd1        61.01(5)           2_555     .     1_556         yes
 Nd1     Re1     Nd1       122.02(9)           1_556     .     2_555         yes
 Nd1     Re1     Nd1        78.38(7)           1_556     .     2_556         yes
 Nd1     Re1     N1        131.13(8)           1_556     .     3_556         yes
 Nd1     Re1     Nd1       175.06(9)           1_556     .     9_545         yes
 Nd1     Re1     Nd1       105.43(4)           1_556     .     9_546         yes
 Nd1     Re1     Nd1       105.53(6)           1_556     .    10_555         yes
 Re1     Re1     N2        88.90(16)           2_555     .     1_556         yes
 Nd1     Re1     N2       126.54(11)           2_555     .     1_556         yes
 Nd1     Re1     N2         52.12(9)           2_556     .     1_556         yes
 N1      Re1     N2         90.06(1)           3_556     .     1_556         yes
 Nd1     Re1     N2       127.89(12)           9_545     .     1_556         yes
 Nd1     Re1     N2        53.63(10)           9_546     .     1_556         yes
 Nd1     Re1     N2       127.89(12)          10_555     .     1_556         yes
 Re1     Re1     Nd1        61.01(5)           2_555     .     2_555         yes
 Re1     Re1     Nd1        61.01(5)           2_555     .     2_556         yes
 Re1     Re1     N1         93.18(8)           2_555     .     3_556         yes
 Re1     Re1     Nd1       123.41(4)           2_555     .     9_545         yes
 Re1     Re1     Nd1       123.41(4)           2_555     .     9_546         yes
 Re1     Re1     Nd1       123.41(4)           2_555     .    10_555         yes
 Nd1     Re1     Nd1        74.44(5)           2_555     .     2_556         yes
 Nd1     Re1     N1         52.84(5)           2_555     .     3_556         yes
 Nd1     Re1     Nd1        62.45(3)           2_555     .     9_545         yes
 Nd1     Re1     Nd1       105.53(6)           2_555     .     9_546         yes
 Nd1     Re1     Nd1       105.43(4)           2_555     .    10_555         yes
 Nd1     Re1     N1         52.84(5)           2_556     .     3_556         yes
 Nd1     Re1     Nd1       105.53(6)           2_556     .     9_545         yes
 Nd1     Re1     Nd1        62.45(3)           2_556     .     9_546         yes
 Nd1     Re1     Nd1       175.06(9)           2_556     .    10_555         yes
 Nd1     Re1     N1         52.69(6)           9_545     .     3_556         yes
 Nd1     Re1     N1         52.69(6)           9_546     .     3_556         yes
 Nd1     Re1     N1        123.03(9)          10_555     .     3_556         yes
 Nd1     Re1     Nd1        74.26(5)           9_545     .     9_546         yes
 Nd1     Re1     Nd1        70.41(7)           9_545     .    10_555         yes
 Nd1     Re1     Nd1       113.17(8)           9_546     .    10_555         yes
 Re1     Nd1     N1         37.28(3)             .       .       .           yes
 Re1     Nd1     N2         37.22(3)             .       .       .           yes
 Re1     Nd1     Re1        74.44(6)             .       .     1_554         yes
 Re1     Nd1     N1         97.03(6)             .       .     1_554         yes
 Re1     Nd1     Re1       101.62(9)             .       .     2_554         yes
 Re1     Nd1     Re1        57.98(7)             .       .     2_555         yes
 Re1     Nd1     N2        77.56(10)             .       .     2_555         yes
 Re1     Nd1     N1       138.83(11)             .       .     4_555         yes
 Re1     Nd1     N1         80.48(5)             .       .     4_556         yes
 Re1     Nd1     Re1       175.06(9)             .       .     9_454         yes
 Re1     Nd1     Re1       105.43(3)             .       .     9_455         yes
 Re1     Nd1     N2        142.26(3)             .       .     9_455         yes
 Re1     Nd1     Nd1       116.81(8)             .       .    10_455         yes
 Re1     Nd1     Re1       117.55(6)             .       .    10_554         yes
 Re1     Nd1     Re1        74.47(3)             .       .    10_555         yes
 Re1     Nd1     Nd1        58.87(6)             .       .    10_555         yes
 Re1     Nd1     N2         96.55(7)             .       .    10_555         yes
 N1      Nd1     N2         65.36(6)             .       .       .           yes
 Re1     Nd1     N1         97.03(6)           1_554     .       .           yes
 N1      Nd1     N1         98.75(1)             .       .     1_554         yes
 Re1     Nd1     N1       138.83(11)           2_554     .       .           yes
 Re1     Nd1     N1         80.48(5)           2_555     .       .           yes
 N1      Nd1     N2       111.25(10)             .       .     2_555         yes
 N1      Nd1     N1       176.10(14)             .       .     4_555         yes
 N1      Nd1     N1         81.12(1)             .       .     4_556         yes
 Re1     Nd1     N1       146.70(12)           9_454     .       .           yes
 Re1     Nd1     N1         85.39(5)           9_455     .       .           yes
 N1      Nd1     N2        118.58(9)             .       .     9_455         yes
 Nd1     Nd1     N1        130.36(1)          10_455     .       .           yes
 Re1     Nd1     N1         96.87(5)          10_554     .       .           yes
 Re1     Nd1     N1         37.19(3)          10_555     .       .           yes
 Nd1     Nd1     N1         49.37(1)          10_555     .       .           yes
 N1      Nd1     N2         64.55(5)             .       .    10_555         yes
 Re1     Nd1     N2         37.22(3)           1_554     .       .           yes
 N1      Nd1     N2         65.36(6)           1_554     .       .           yes
 Re1     Nd1     N2        77.56(10)           2_554     .       .           yes
 Re1     Nd1     N2        77.56(10)           2_555     .       .           yes
 N2      Nd1     N2        73.64(15)             .       .     2_555         yes
 N1      Nd1     N2       111.25(10)           4_555     .       .           yes
 N1      Nd1     N2       111.25(10)           4_556     .       .           yes
 Re1     Nd1     N2        142.33(4)           9_454     .       .           yes
 Re1     Nd1     N2        142.33(4)           9_455     .       .           yes
 N2      Nd1     N2       172.54(14)             .       .     9_455         yes
 Nd1     Nd1     N2       123.83(14)          10_455     .       .           yes
 Re1     Nd1     N2         97.56(7)          10_554     .       .           yes
 Re1     Nd1     N2         97.56(7)          10_555     .       .           yes
 Nd1     Nd1     N2        50.19(10)          10_555     .       .           yes
 N2      Nd1     N2        98.90(11)             .       .    10_555         yes
 Re1     Nd1     N1         37.28(3)           1_554     .     1_554         yes
 Re1     Nd1     Re1        57.98(7)           1_554     .     2_554         yes
 Re1     Nd1     Re1       101.62(9)           1_554     .     2_555         yes
 Re1     Nd1     N2        77.56(10)           1_554     .     2_555         yes
 Re1     Nd1     N1         80.48(5)           1_554     .     4_555         yes
 Re1     Nd1     N1       138.83(11)           1_554     .     4_556         yes
 Re1     Nd1     Re1       105.43(3)           1_554     .     9_454         yes
 Re1     Nd1     Re1       175.06(9)           1_554     .     9_455         yes
 Re1     Nd1     N2        142.26(3)           1_554     .     9_455         yes
 Re1     Nd1     Nd1       116.81(8)           1_554     .    10_455         yes
 Re1     Nd1     Re1        74.47(3)           1_554     .    10_554         yes
 Re1     Nd1     Re1       117.55(6)           1_554     .    10_555         yes
 Re1     Nd1     Nd1        58.87(6)           1_554     .    10_555         yes
 Re1     Nd1     N2         96.55(7)           1_554     .    10_555         yes
 Re1     Nd1     N1         80.48(5)           2_554     .     1_554         yes
 Re1     Nd1     N1       138.83(11)           2_555     .     1_554         yes
 N1      Nd1     N2       111.25(10)           1_554     .     2_555         yes
 N1      Nd1     N1         81.12(1)           1_554     .     4_555         yes
 N1      Nd1     N1       176.10(14)           1_554     .     4_556         yes
 Re1     Nd1     N1         85.39(5)           9_454     .     1_554         yes
 Re1     Nd1     N1       146.70(12)           9_455     .     1_554         yes
 N1      Nd1     N2        118.58(9)           1_554     .     9_455         yes
 Nd1     Nd1     N1        130.36(1)          10_455     .     1_554         yes
 Re1     Nd1     N1         37.19(3)          10_554     .     1_554         yes
 Re1     Nd1     N1         96.87(5)          10_555     .     1_554         yes
 Nd1     Nd1     N1         49.37(1)          10_555     .     1_554         yes
 N1      Nd1     N2         64.55(5)           1_554     .    10_555         yes
 Re1     Nd1     Re1        74.44(6)           2_554     .     2_555         yes
 Re1     Nd1     N2         37.22(3)           2_554     .     2_555         yes
 Re1     Nd1     N1         37.28(3)           2_554     .     4_555         yes
 Re1     Nd1     N1         97.03(6)           2_554     .     4_556         yes
 Re1     Nd1     Re1        74.47(3)           2_554     .     9_454         yes
 Re1     Nd1     Re1       117.55(6)           2_554     .     9_455         yes
 Re1     Nd1     N2         96.55(7)           2_554     .     9_455         yes
 Re1     Nd1     Nd1        58.87(6)           2_554     .    10_455         yes
 Re1     Nd1     Re1       105.43(3)           2_554     .    10_554         yes
 Re1     Nd1     Re1       175.06(9)           2_554     .    10_555         yes
 Re1     Nd1     Nd1       116.81(8)           2_554     .    10_555         yes
 Re1     Nd1     N2        142.26(3)           2_554     .    10_555         yes
 Re1     Nd1     N2         37.22(3)           2_555     .     2_555         yes
 Re1     Nd1     N1         97.03(6)           2_555     .     4_555         yes
 Re1     Nd1     N1         37.28(3)           2_555     .     4_556         yes
 Re1     Nd1     Re1       117.55(6)           2_555     .     9_454         yes
 Re1     Nd1     Re1        74.47(3)           2_555     .     9_455         yes
 Re1     Nd1     N2         96.55(7)           2_555     .     9_455         yes
 Re1     Nd1     Nd1        58.87(6)           2_555     .    10_455         yes
 Re1     Nd1     Re1       175.06(9)           2_555     .    10_554         yes
 Re1     Nd1     Re1       105.43(3)           2_555     .    10_555         yes
 Re1     Nd1     Nd1       116.81(8)           2_555     .    10_555         yes
 Re1     Nd1     N2        142.26(3)           2_555     .    10_555         yes
 N1      Nd1     N2         65.36(6)           4_555     .     2_555         yes
 N1      Nd1     N2         65.36(6)           4_556     .     2_555         yes
 Re1     Nd1     N2         97.56(7)           9_454     .     2_555         yes
 Re1     Nd1     N2         97.56(7)           9_455     .     2_555         yes
 N2      Nd1     N2        98.90(11)           2_555     .     9_455         yes
 Nd1     Nd1     N2        50.19(10)          10_455     .     2_555         yes
 Re1     Nd1     N2        142.33(4)          10_554     .     2_555         yes
 Re1     Nd1     N2        142.33(4)          10_555     .     2_555         yes
 Nd1     Nd1     N2       123.83(14)          10_555     .     2_555         yes
 N2      Nd1     N2       172.54(14)           2_555     .    10_555         yes
 N1      Nd1     N1         98.75(1)           4_555     .     4_556         yes
 Re1     Nd1     N1         37.19(3)           9_454     .     4_555         yes
 Re1     Nd1     N1         96.87(5)           9_455     .     4_555         yes
 N1      Nd1     N2         64.55(5)           4_555     .     9_455         yes
 Nd1     Nd1     N1         49.37(1)          10_455     .     4_555         yes
 Re1     Nd1     N1         85.39(5)          10_554     .     4_555         yes
 Re1     Nd1     N1       146.70(12)          10_555     .     4_555         yes
 Nd1     Nd1     N1        130.36(1)          10_555     .     4_555         yes
 N1      Nd1     N2        118.58(9)           4_555     .    10_555         yes
 Re1     Nd1     N1         96.87(5)           9_454     .     4_556         yes
 Re1     Nd1     N1         37.19(3)           9_455     .     4_556         yes
 N1      Nd1     N2         64.55(5)           4_556     .     9_455         yes
 Nd1     Nd1     N1         49.37(1)          10_455     .     4_556         yes
 Re1     Nd1     N1       146.70(12)          10_554     .     4_556         yes
 Re1     Nd1     N1         85.39(5)          10_555     .     4_556         yes
 Nd1     Nd1     N1        130.36(1)          10_555     .     4_556         yes
 N1      Nd1     N2        118.58(9)           4_556     .    10_555         yes
 Re1     Nd1     Re1        74.26(6)           9_454     .     9_455         yes
 Re1     Nd1     N2         37.13(3)           9_454     .     9_455         yes
 Re1     Nd1     Nd1        58.68(6)           9_454     .    10_455         yes
 Re1     Nd1     Re1        66.83(7)           9_454     .    10_554         yes
 Re1     Nd1     Re1       109.59(9)           9_454     .    10_555         yes
 Re1     Nd1     Nd1       125.45(8)           9_454     .    10_555         yes
 Re1     Nd1     N2        88.38(10)           9_454     .    10_555         yes
 Re1     Nd1     N2         37.13(3)           9_455     .     9_455         yes
 Re1     Nd1     Nd1        58.68(6)           9_455     .    10_455         yes
 Re1     Nd1     Re1       109.59(9)           9_455     .    10_554         yes
 Re1     Nd1     Re1        66.83(7)           9_455     .    10_555         yes
 Re1     Nd1     Nd1       125.45(8)           9_455     .    10_555         yes
 Re1     Nd1     N2        88.38(10)           9_455     .    10_555         yes
 Nd1     Nd1     N2         48.71(9)          10_455     .     9_455         yes
 Re1     Nd1     N2        88.38(10)          10_554     .     9_455         yes
 Re1     Nd1     N2        88.38(10)          10_555     .     9_455         yes
 Nd1     Nd1     N2       137.28(14)          10_555     .     9_455         yes
 N2      Nd1     N2        88.56(14)           9_455     .    10_555         yes
 Re1     Nd1     Nd1       125.45(8)          10_554     .    10_455         yes
 Re1     Nd1     Nd1       125.45(8)          10_555     .    10_455         yes
 Nd1     Nd1     Nd1      174.01(13)          10_455     .    10_555         yes
 Nd1     Nd1     N2       137.28(14)          10_455     .    10_555         yes
 Re1     Nd1     Re1        74.26(6)          10_554     .    10_555         yes
 Re1     Nd1     Nd1        58.68(6)          10_554     .    10_555         yes
 Re1     Nd1     N2         37.13(3)          10_554     .    10_555         yes
 Re1     Nd1     Nd1        58.68(6)          10_555     .    10_555         yes
 Re1     Nd1     N2         37.13(3)          10_555     .    10_555         yes
 Nd1     Nd1     N2         48.71(9)          10_555     .    10_555         yes
 Re1     N1      Nd1        89.88(9)             .       .       .           yes
 Re1     N1      Nd1        89.88(9)             .       .     1_556         yes
 Re1     N1      Re1          180.00             .       .    10_555         yes
 Re1     N1      Nd1        90.12(9)             .       .    10_555         yes
 Nd1     N1      Nd1        98.75(1)             .       .     1_556         yes
 Re1     N1      Nd1        90.12(9)          10_555     .       .           yes
 Nd1     N1      Nd1        81.25(1)             .       .    10_555         yes
 Re1     N1      Nd1        90.12(9)          10_555     .     1_556         yes
 Nd1     N1      Nd1          180.00           1_556     .    10_555         yes
 Re1     N1      Nd1        89.88(9)          10_555     .    10_555         yes
 Re1     N2      Nd1        90.66(9)             .       .       .           yes
 Re1     N2      Re1        177.8(3)             .       .     1_554         yes
 Re1     N2      Nd1        90.66(9)             .       .     2_555         yes
 Re1     N2      Nd1       89.23(11)             .       .     9_545         yes
 Re1     N2      Nd1       89.23(11)             .       .    10_555         yes
 Re1     N2      Nd1        90.66(9)           1_554     .       .           yes
 Nd1     N2      Nd1      106.36(18)             .       .     2_555         yes
 Nd1     N2      Nd1      172.54(17)             .       .     9_545         yes
 Nd1     N2      Nd1        81.10(6)             .       .    10_555         yes
 Re1     N2      Nd1        90.66(9)           1_554     .     2_555         yes
 Re1     N2      Nd1       89.23(11)           1_554     .     9_545         yes
 Re1     N2      Nd1       89.23(11)           1_554     .    10_555         yes
 Nd1     N2      Nd1        81.10(7)           2_555     .     9_545         yes
 Nd1     N2      Nd1      172.54(17)           2_555     .    10_555         yes
 Nd1     N2      Nd1       91.44(16)           9_545     .    10_555         yes

loop_
_geom_torsion_atom_site_label_1
_geom_torsion_atom_site_label_2
_geom_torsion_atom_site_label_3
_geom_torsion_atom_site_label_4
_geom_torsion
_geom_torsion_site_symmetry_1
_geom_torsion_site_symmetry_2
_geom_torsion_site_symmetry_3
_geom_torsion_site_symmetry_4
_geom_torsion_publ_flag
 N1      Re1     Nd1     N2       126.25(17)     .       .       .       .   no
 N2      Re1     Nd1     N1      -126.25(17)     .       .       .       .   no
 N2      Re1     N1      Nd1       39.53(16)     .       .       .       .   no
 N1      Re1     N2      Nd1      -39.99(12)     .       .       .       .   no
 N2      Nd1     N1      Re1      -32.46(10)     .       .       .       .   no
 N1      Nd1     N2      Re1       32.51(10)     .       .       .       .   no

# Loop Mechanism for Extra Tables(s)

#loop_
#_publ_manuscript_incl_extra_item
#'_geom_extra_tableA_col_1'
#'_geom_extra_tableA_col_2'
#'_geom_extra_tableA_col_3'
#'_geom_extra_table_head_A'
#'_geom_table_footnote_A'
#'_geom_extra_tableB_col_1'
#'_geom_extra_tableB_col_2'
#'_geom_extra_tableB_col_3'
#'_geom_extra_table_head_B'
#'_geom_table_footnote_B'


#
#loop_
#_geom_extra_tableA_col_1
#_geom_extra_tableA_col_2
#_geom_extra_tableA_col_3
# ? ? ?


#
#loop_
#_geom_extra_tableB_col_1
#_geom_extra_tableB_col_2
#_geom_extra_tableB_col_3
# ? ? ?


#
#_geom_table_footnote_A
#;
# ?
#;


#
#_geom_table_footnote_B
#;
# ?
#;


#
#_geom_table_footnote_A
#;
# ?
#;


#
#_geom_table_footnote_B
#;
# ?
#;

_iucr_refine_instructions_details
;
;
_iucr_refine_reflections_details
;
;

#===END
