# Supplementary material for: Possible Peierls Distortion Through Re2 Dimer Formation in the LaNiO2‐Type Nitrides LnReN2 (Ln = Pr, Nd)
Source: Angew Chem Int Ed Engl. 2025 Dec 31;65(5):e19710. doi: 10.1002/anie.202519710 (PMC12851013; doi:10.1002/anie.202519710)
Supplement: Supplementary file 2 — Supporting Information [file ANIE-65-e19710-s001.zip › NdReN2_1_5K_Neutron_Ibmma.mcif]

# --- Magnetic Structure Data ---
# NdReN2 at 1.5K - Neutron Diffraction
# Magnetic Space Group: 74.562 Ibmma (BNS)

data_NdReN2

# ============================================================================
# AUDIT INFORMATION
# ============================================================================
_audit_creation_date               2025-10-24
_audit_creation_method             "Bilbao Crystallographic Server"

# ============================================================================
# PARENT SPACE GROUP (Paramagnetic Phase)
# ============================================================================
_parent_space_group.name_H-M_alt    'C m m m'
_parent_space_group.IT_number       65
_parent_space_group.transform_Pp_abc 'a,b,c;0,0,0'
_parent_space_group.child_transform_Pp_abc 'a,b,c;0,0,0'

# ============================================================================
# PROPAGATION VECTOR(S)
# ============================================================================
loop_
_parent_propagation_vector.id
_parent_propagation_vector.kxkykz
k1 [0 0 1/2]

# ============================================================================
# MAGNETIC SPACE GROUP
# ============================================================================
_space_group_magn.number_BNS        74.562
_space_group_magn.name_BNS          "I_bmma"
_space_group_magn.name_UNI          "Imma.1'_b[Bmmm]"
_space_group_magn.point_group_name  "mmm1'"
_space_group_magn.transform_BNS_Pp_abc  '(a, b, c; 0, 0,0)'

# ============================================================================
# UNIT CELL PARAMETERS
# ============================================================================
_cell_length_a                     7.906000
_cell_length_b                     7.907000
_cell_length_c                     6.774300
_cell_angle_alpha                  90.000000
_cell_angle_beta                   90.000000
_cell_angle_gamma                  90.000000
_cell_volume                       423.480
_cell_formula_units_Z              4
_cell_measurement_temperature      1.5

# ============================================================================
# MSG SYMMETRY OPERATIONS
# ============================================================================
loop_
_space_group_symop_magn_operation.id
_space_group_symop_magn_operation.xyz
1   x,y,z,+1
2   x,-y,-z,+1
3   -x,y+1/2,-z,+1
4   -x,-y+1/2,z,+1
5   -x,-y,-z,+1
6   -x,y,z,+1
7   x,-y+1/2,z,+1
8   x,y+1/2,-z,+1

# ============================================================================
# MSG CENTERING OPERATIONS (including anti-centering)
# ============================================================================
loop_
_space_group_symop_magn_centering.id
_space_group_symop_magn_centering.xyz
1   x,y,z,+1
2   x+1/2,y+1/2,z+1/2,+1
3   x,y+1/2,z,-1
4   x+1/2,y,z+1/2,-1

# ============================================================================
# ATOMIC POSITIONS
# ============================================================================
loop_
_atom_site_label
_atom_site_type_symbol
_atom_site_fract_x
_atom_site_fract_y
_atom_site_fract_z
_atom_site_occupancy
N1  N   0.25000  0.00000  0.25000  1.0000  
N2  N   0.00000  0.75000  0.77120  1.0000  
Nd1 Nd  0.25970  0.75000  0.00000  1.0000  
Re1 Re  0.00000  0.00000  0.76540  1.0000  

# ============================================================================
# MAGNETIC MOMENTS
# ============================================================================
loop_
_atom_site_moment.label
_atom_site_moment.crystalaxis_x
_atom_site_moment.crystalaxis_y
_atom_site_moment.crystalaxis_z
_atom_site_moment.symmform
N1   0.000  0.000  0.000  (0,0,0)
N2   0.000  0.000  0.000  (0,0,0)
Nd1  0.000  2.50(3)  0.000  (0,my,0)
Re1  0.000  0.000  0.000  (0,0,0)
